# Supplementary material for: Ficus lindsayana Leaf Extract Protects C2C12 Mouse Myoblasts Against the Suppressive Effects of Bisphenol-A on Myogenic Differentiation
Source: Int J Mol Sci. 2025 Jan 8;26(2):476. doi: 10.3390/ijms26020476 (PMC11765284; doi:10.3390/ijms26020476)
Supplement: Supplementary file 1 [file ijms-26-00476-s001.zip]

Archive with 1 entries (1 files):
- ijms-3165221-supplementary.pdf
